# Supplementary material for: MALDI-MSI: A Powerful Approach to Understand Primary Pancreatic Ductal Adenocarcinoma and Metastases
Source: Molecules. 2022 Jul 27;27(15):4811. doi: 10.3390/molecules27154811 (PMC9369872; doi:10.3390/molecules27154811)
Supplement: Supplementary file 1 [file molecules-27-04811-s001.zip]

Archive with 1 entries (1 files):
- molecules-1825700-supplementary.pdf
